# Supplementary material for: Prediction model for pancreatic cancer risk in the general Japanese population
Source: PLoS One. 2018 Sep 7;13(9):e0203386. doi: 10.1371/journal.pone.0203386 (PMC6128543; doi:10.1371/journal.pone.0203386)
Supplement: S2 Table — (XLSX) [file pone.0203386.s002.xlsx]

## Sheet: Sheet1
S2 Table. Association of pancreatic cancer with 61 SNPs at 42 loci extracted from published GWASs in our case-control cohort.
SNP	Locus	Position	Nearby genes	Alleles	Risk allele	RAF			Condition 1			Condition 2
						Case	Control		OR (95% CI)	P value		OR (95% CI)	P value
rs13303010	1p36.33	894573	NOC2L	G/A	G	0.31059	0.27374		1.19 (1.01–1.41)	0.0393808		1.20 (1.01–1.42)	0.0339934
rs12029406	1q32.1	199905828	LINC01221, NR5A2	C/T	C	0.17006	0.16905		1.01 (0.82–1.24)	0.94282		0.98 (0.80–1.22)	0.887546
rs4465241	1q32.1	199963622	LINC01221, NR5A2	T/C	T	0.02711	0.02259		1.21 (0.74–1.99)	0.45046		1.24 (0.75–2.05)	0.40398
rs10919791	1q32.1	199965168	LINC01221, NR5A2	G/A	G	0.31923	0.29233		1.15 (0.97–1.37)	0.113683		1.15 (0.96–1.37)	0.128761
rs2816938	1q32.1	199985368	LINC01221, NR5A2	T/A	A	0.06156	0.05575		1.11 (0.80–1.55)	0.51785		1.09 (0.78–1.52)	0.624299
rs3790844	1q32.1	200007432	NR5A2	A/G	A	0.31454	0.28778		1.13 (0.96–1.33)	0.141668		1.14 (0.96–1.34)	0.127853
rs3790843	1q32.1	200010824	NR5A2	C/T	C	0.26174	0.23529		1.17 (0.97–1.41)	0.0964543		1.18 (0.97–1.42)	0.0919907
rs2689154	1q43	238908353	LINC01139, CHRM3	C/G	G	0.14724	0.12373		1.21 (0.97–1.51)	0.0837605		1.23 (0.98–1.53)	0.0696161
rs962856	2p14	67593803	LINC01828, ETAA1	C/T	C	0.40361	0.40877		0.98 (0.84–1.14)	0.788013		0.97 (0.83–1.13)	0.700469
rs1486134	2p14	67639769	ETAA1, LINC01812	G/T	G	0.40597	0.40922		0.99 (0.85–1.15)	0.865206		0.98 (0.84–1.14)	0.79309
rs6711606	2q11.2	101922170	RNF149	T/G	T	0.11822	0.12271		0.96 (0.76–1.21)	0.727374		0.96 (0.76–1.22)	0.754931
rs12615966	2q12.1	105378957	LINC01114, LINC01158	C/T	T	0.11309	0.08877		1.34 (1.03–1.74)	0.0315323		1.30 (1.00–1.70)	0.0529345
rs1427593	2q22.1	137555224	THSD7B	T/C	T	0.08735	0.07154		1.24 (0.94–1.65)	0.133858		1.23 (0.92–1.64)	0.162452
rs12478462	2q23.3	153654720	ARL6IP6, RPRM	T/G	G	0.6867	0.64835		1.19 (1.01–1.40)	0.0365277		1.19 (1.01–1.40)	0.0388967
rs6736997	2q37.2	235615197	LINC01173	A/C	A	0.32622	0.35318		0.89 (0.76–1.04)	0.144028		0.90 (0.76–1.05)	0.182775
rs9854771	3q28	189508471	TP63	G/A	G	0.91253	0.88932		1.30 (1.00–1.68)	0.0464888		1.27 (0.98–1.64)	0.0720036
rs6537481	4q31.22	148396094	TTC29, EDNRA	A/G	A	0.69315	0.68745		1.03 (0.87–1.22)	0.741316		1.01 (0.85–1.20)	0.923839
rs2736098	5p15.33	1294086	TERT	C/T	C	0.80594	0.78623		1.16 (0.94–1.42)	0.168047		1.13 (0.92–1.39)	0.255841
rs401681	5p15.33	1322087	CLPTM1L	C/T	T	0.37056	0.34087		1.13 (0.97–1.33)	0.116729		1.12 (0.95–1.31)	0.174193
rs31490	5p15.33	1344458	CLPTM1L	G/A	A	0.16035	0.14527		1.13 (0.91–1.39)	0.276954		1.10 (0.88–1.36)	0.397251
rs2255280	5p13.1	39394989	DAB2	C/A	A	0.72097	0.71901		1.01 (0.85–1.20)	0.909645		1.00 (0.84–1.19)	0.969308
rs9502893	6p25.3	1340189	FOXQ1, FOXF2	C/T	C	0.36295	0.34717		1.07 (0.91–1.26)	0.389026		1.08 (0.92–1.27)	0.350206
rs9363918	6q12	69142008	LOC101928280,LOC101928307	T/G	T	0.20108	0.18602		1.10 (0.91–1.34)	0.323019		1.12 (0.92–1.36)	0.276987
rs4269383	6q25.3	156197502	LOC105378068,MIR1202	A/G	G	0.78238	0.77259		1.06 (0.88–1.27)	0.549014		1.06 (0.89–1.28)	0.503225
rs3016539	6q26	162236075	PRKN	C/T	T	0.86779	0.87527		0.93 (0.74–1.17)	0.562836		0.94 (0.75–1.19)	0.619403
rs17688601	7p14.1	40866663	SUGCT	C/A	C	0.97126	0.97515		0.86 (0.54–1.38)	0.535846		0.84 (0.52–1.36)	0.482981
rs7779540	7q36.2	153622662	DPP6	G/A	A	0.10893	0.10966		0.99 (0.78–1.27)	0.951868		1.00 (0.78–1.28)	0.998166
rs6464375	7q36.2	153625843	DPP6	C/T	T	0.10844	0.11065		0.98 (0.77–1.25)	0.856284		0.99 (0.77–1.26)	0.921871
rs6973850	7q36.2	153638248	DPP6	C/T	T	0.11152	0.1152		0.96 (0.76–1.23)	0.764568		0.98 (0.77–1.25)	0.859255
rs7832232	8p11.22	38469303	RNF5P1, TACC1	A/G	A	0.46301	0.45275		1.04 (0.89–1.22)	0.588423		1.04 (0.89–1.22)	0.591687
rs2941471	8q21.11	76470404	HNF4G	G/A	A	0.48574	0.46153		1.10 (0.95–1.28)	0.214026		1.13 (0.97–1.31)	0.128854
rs10088262	8q24.13	124765702	ANXA13, FAM91A1	A/G	A	0.35002	0.32922		1.10 (0.93–1.29)	0.259938		1.11 (0.95–1.31)	0.189721
rs1561927	8q24.21	129568078	LINC00824	C/T	T	0.97137	0.98266		0.60 (0.36–1.01)	0.0559199		0.60 (0.35–1.01)	0.0555304
rs10974531	9p24.2	4426631	GLIS3, SLC1A1	C/A	A	0.16824	0.16026		1.06 (0.86–1.30)	0.576276		1.06 (0.86–1.30)	0.600274
rs10991043	9q31.1	106797388	LOC101928523,SMC2-AS1	T/C	C	0.79823	0.79978		0.99 (0.82–1.20)	0.919404		1.00 (0.82–1.22)	0.980395
rs2417487	9q31.1	106887581	SMC2	A/G	A	0.86363	0.85682		1.06 (0.85–1.34)	0.598495		1.08 (0.85–1.36)	0.53914
rs687289	9q34.2	136137106	ABO	G/A	A	0.52033	0.43675		1.43 (1.22–1.67)	<0.001		1.42 (1.21–1.66)	<0.001
rs657152	9q34.2	136139265	ABO	C/A	A	0.50828	0.4262		1.42 (1.21–1.66)	<0.001		1.41 (1.20–1.65)	<0.001
rs505922	9q34.2	136149229	ABO	T/C	C	0.51054	0.4375		1.36 (1.16–1.60)	<0.001		1.36 (1.16–1.60)	<0.001
rs630014	9q34.2	136149722	ABO	A/G	G	0.66943	0.6265		1.21 (1.03–1.43)	0.0189706		1.21 (1.03–1.43)	0.0219636
rs12413624	10q26.11	120278944	LINC00867, PRLHR	T/A	T	0.54733	0.54416		1.01 (0.87–1.18)	0.869505		1.03 (0.88–1.20)	0.750401
rs708224	12p11.21	32436409	BICD1	A/G	A	0.65813	0.64232		1.07 (0.91–1.26)	0.391209		1.08 (0.92–1.27)	0.37051
rs7310409	12q24.31	121424861	HNF1A	A/G	A	0.48875	0.46702		1.09 (0.94–1.27)	0.266046		1.09 (0.94–1.28)	0.247826
rs1182933	12q24.31	121454622	C12orf43	C/T	T	0.5656	0.5532		1.06 (0.90–1.24)	0.498658		1.07 (0.91–1.26)	0.441642
rs9554197	13q12.2	28476978	PLUT	C/T	T	0.4616	0.42772		1.15 (0.98–1.34)	0.0807455		1.15 (0.98–1.34)	0.0770364
rs9581943	13q12.2	28493997	PDX1	G/A	A	0.39125	0.37141		1.09 (0.93–1.28)	0.279019		1.09 (0.93–1.29)	0.286456
rs1585440	13q21.32	66481815	LINC01052, MIR548X2	G/T	G	0.71387	0.72966		0.93 (0.79–1.10)	0.378321		0.92 (0.78–1.09)	0.349988
rs9564966	13q22.1	73896221	KLF5, LINC00392	A/G	A	0.55791	0.46913		1.42 (1.22–1.65)	<0.001		1.40 (1.20–1.63)	<0.001
rs9573163	13q22.1	73908846	KLF5, LINC00392	C/G	C	0.5575	0.46992		1.42 (1.22–1.65)	<0.001		1.40 (1.20–1.64)	<0.001
rs4885093	13q22.1	73910026	KLF5, LINC00392	G/A	G	0.56472	0.48251		1.39 (1.19–1.62)	<0.001		1.37 (1.18–1.60)	<0.001
rs9543325	13q22.1	73916628	KLF5, LINC00392	C/T	C	0.5621	0.47533		1.40 (1.21–1.63)	<0.001		1.39 (1.19–1.62)	<0.001
rs2039553	13q31.1	80299722	LINC01068, LINC01038	A/G	A	0.28374	0.25415		1.16 (0.98–1.37)	0.0891566		1.17 (0.99–1.39)	0.0708897
rs4924935	17p11.2	18753870	TVP23B, PRPSAP2	C/T	C	0.24173	0.21691		1.15 (0.96–1.38)	0.129315		1.13 (0.94–1.36)	0.177663
rs225190	17q11.2	30877658	MYO1D	C/T	C	0.37033	0.36581		1.02 (0.87–1.19)	0.813628		1.00 (0.86–1.17)	0.978347
rs2257205	17q22	56448297	RNF43	C/T	T	0.35569	0.32975		1.13 (0.96–1.34)	0.145367		1.14 (0.96–1.34)	0.137416
rs1517037	18q21.32	56878274	SEC11C, GRP	C/T	C	0.86874	0.86813		1.01 (0.80–1.26)	0.963093		1.00 (0.80–1.25)	0.99233
rs372883	21q21.3	30717737	BACH1	T/C	T	0.57209	0.54578		1.11 (0.95–1.29)	0.176189		1.12 (0.96–1.30)	0.165035
rs1547374	21q22.3	43778895	TFF2, TFF1	A/G	A	0.5168	0.51055		1.03 (0.88–1.19)	0.747932		1.02 (0.87–1.19)	0.815865
rs450960	22q11.21	18316304	MICAL3	C/T	T	0.26776	0.25814		1.06 (0.88–1.27)	0.555138		1.04 (0.87–1.25)	0.647086
rs16986825	22q12.1	29300306	ZNRF3	C/T	T	0.52113	0.46666		1.24 (1.07–1.44)	0.00541316		1.22 (1.05–1.42)	0.0112524
rs5768709	22q13.32	48929569	FAM19A5	A/G	G	0.39222	0.37344		1.08 (0.93–1.26)	0.322791		1.07 (0.91–1.25)	0.431302
Risk alleles are defined in S1 Table with the exception of rs31490 and rs687289, the risk alleles for which are based on our data set. OR and P values in condition 2 were adjusted for cigarette smoking and family history of pancreatic cancer. OR values represent increased risk of pancreatic cancer per risk allele copy for each SNP. RAF, risk allele frequency.
