# Supplementary material for: Prediction model for pancreatic cancer risk in the general Japanese population
Source: PLoS One. 2018 Sep 7;13(9):e0203386. doi: 10.1371/journal.pone.0203386 (PMC6128543; doi:10.1371/journal.pone.0203386)
Supplement: S3 Table — (XLSX) [file pone.0203386.s003.xlsx]

## Sheet: STable3
S3 Table. The five SNPs at five loci included in the risk model.
SNP	Locus	Position	Alleles	Risk allele	OR (95% CI)	P value
rs13303010	1p36.33	894573	G/A	G	1.19 (1.00–1.41)	0.0448
rs12615966	2q12.1	105378957	C/T	T	1.36 (1.03–1.78)	0.0275
rs657152	9q34.2	136139265	C/A	A	1.45 (1.23–1.70)	<0.001
rs9564966	13q22.1	73896221	A/G	A	1.43 (1.23–1.67)	<0.001
rs16986825	22q12.1	29300306	C/T	T	1.24 (1.06–1.45)	0.007
Risk alleles are defined in S1 Table. OR value represents increased risk of pancreatic cancer per risk allele copy for each SNP.
