# Supplementary material for: Prediction model for pancreatic cancer risk in the general Japanese population
Source: PLoS One. 2018 Sep 7;13(9):e0203386. doi: 10.1371/journal.pone.0203386 (PMC6128543; doi:10.1371/journal.pone.0203386)
Supplement: S1 Data — (XLSX) [file pone.0203386.s004.xlsx]

## Sheet: Sheet1
ID	case (1: case, 0: control)	sex (0:female, 1: male)	age	smoker (0: no, 1: yes)	family (0: no, 1: yes)	rs13303010_G	rs12615966_T	rs657152_A	rs9564966_A	rs16986825_T
1	0	1	69	1	0	0	0.014	0	1	1
2	0	0	74	0	0	0	0	1	2	2
3	0	1	63	1	0	0	1	1	2	2
4	0	1	53	1	0	1	1.001	0	0	2
5	0	0	50	0	0	1	0.002	1	1	1
6	0	1	60	1	0	0	0.006	0	1	1
7	0	1	76	0	0	0	0.003	1	1	1
8	0	1	65	1	0	0	0	1	1	1
9	0	0	63	0	0	0	1.006	0	0	1
10	0	1	69	1	0	0	0.005	1	1	0
11	0	1	60	1	0	0	0.003	0	2	1
12	0	0	51	0	0	0	0.007	0	0.003	2
13	0	0	64	0	0	1	0.002	1	1	1
14	0	0	53	0	0	1	0.017	0	2	0
15	0	0	60	1	0	0	0.003	1	2	2
16	0	0	70	0	0	0.999	0.016	2	0.001	0
17	0	1	42	1	0	0.999	0.995	0	1	0
18	0	1	65	1	0	1.999	0.001	0	1	1
19	0	1	60	1	0	1	0.01	1	1	2
20	0	1	59	0	0	0	0.005	0	0	0
21	0	1	55	1	0	0	0.004	1	1	1
22	0	1	59	0	0	1	0.006	0	0	1
23	0	0	72	0	0	0	0	1	1	0
24	0	1	70	1	0	0	0.002	1	1	1
25	0	1	67	1	1	0.001	0.001	1	1	1
26	0	0	66	0	0	0	0.017	0	1	1
27	0	0	64	0	0	0	0.978	0	0	1
28	0	1	55	1	0	0	0.004	1	1	0.001
29	0	1	65	0	0	0.999	0.054	1	2	0
30	0	1	52	0	0	0	0.002	1	1	2
31	0	0	58	0	0	0.999	0.007	0	1	1
32	0	1	45	1	0	1	0.006	1	1	0
33	0	1	61	1	0	0	0.007	1	0	0
34	0	0	60	0	0	0	0.01	0	0	1
35	0	1	51	0	0	0	0	1	2	0
36	0	1	68	1	0	0.996	0.012	2	0	2
37	0	1	58	0	1	1	1.017	0	0	2
38	0	1	34	1	0	1	0.002	0	2	1
39	0	1	56	1	0	0.996	0.045	0	1	1
40	0	0	74	0	0	0	0.006	1	0	1
41	0	0	60	0	0	0	0.005	2	0	1
42	0	1	58	1	0	0	0.004	0	1	1
43	0	1	54	1	0	1	0.001	1	1	0
44	0	0	66	0	0	0	0.008	1	0	1
45	0	0	40	1	0	1.979	0.013	1	1	1
46	0	1	72	1	0	0	0.004	1	0	2
47	0	1	52	1	0	0	0.002	1	2	1
48	0	0	37	1	0	0.98	0.007	0	0	2
49	0	1	69	1	0	1	0.002	1	0	0
50	0	1	50	0	0	0	0.003	1	2	0
51	0	1	61	1	0	1	0.011	1	1	2
52	0	1	67	1	0	0	0.001	1	1	1
53	0	0	60	0	0	0.999	0.001	0	2	1
54	0	1	58	0	0	0	0.007	1	0	2
55	0	1	64	0	0	0	0.025	2	0	2
56	0	0	74	0	0	0	0.004	1	2	1
57	0	1	59	0	1	1	0.004	1	1	1
58	0	1	48	1	0	0	0.94	0	0	1.002
59	0	1	69	0	0	0	0.003	1	1	1
60	0	0	57	0	0	1	0.003	0	0.001	1
61	0	1	58	1	0	0	0.01	2	1	1
62	0	1	63	1	0	0	0.003	1	1	0
63	0	0	65	0	0	1	0.001	1	1	1
64	0	1	51	1	1	0	0.005	1	2	1
65	0	1	60	1	0	0	0.005	2	1	0
66	0	1	54	0	0	0	0.011	1	1	2
67	0	0	66	0	0	0	0.002	0	1	1
68	0	1	65	1	0	0	0.004	1	0	1
69	0	1	65	0	0	0	0	2	1	1
70	0	1	57	1	0	0	0.03	1	2	2
71	0	0	62	0	0	1	0.003	1	1	0
72	0	0	50	1	0	0	1.799	1	1	2
73	0	1	36	1	0	1	0.001	2	2	0
74	0	1	74	0	0	0	1.818	0	2	0
75	0	1	47	1	0	0	0.999	0	1	1
76	0	0	67	0	0	1	0.01	1	1	1
77	0	1	62	1	0	0	0.01	0	1	0
78	0	1	57	1	0	0	0.002	1	1	0
79	0	1	61	1	0	0	0.004	0	1	0.599
80	0	1	66	0	0	1	0.003	0	1	0
81	0	1	63	1	0	0	0.002	1	1	0
82	0	1	61	1	0	1	0.003	0	1	0
83	0	1	34	1	0	1	0.901	2	2	2
84	0	0	65	0	0	1	0.003	0	0	2
85	0	1	53	1	0	1	0.005	1	0	1
86	0	1	40	0	0	1	0.006	1	1	0
87	0	1	62	0	0	0	0.002	0	0	1
88	0	1	62	0	0	0.999	0	2	1	0
89	0	1	54	0	0	0	0.005	1	2	0
90	0	0	68	0	0	1	0.031	0	0	1
91	0	1	64	0	0	1	0.004	1	1	1
92	0	1	67	1	0	1	0.006	0	2	2
93	0	0	70	1	0	0.996	0.003	0	2	2
94	0	1	57	0	0	0.977	0.004	1	2	0
95	0	1	46	1	0	0	0.987	0	1	1.013
96	0	1	60	1	0	0	0.033	2	0	1.011
97	0	0	67	1	0	1	0.007	1	1	1
98	0	1	55	0	0	1	1	1	1	0
99	0	0	69	1	0	0	0.005	1	2	1
100	0	0	68	0	0	1	0.048	0	0	1
101	0	1	57	1	0	2	0.004	1	0	1
102	0	1	63	0	0	1	0.004	2	1	2
103	0	0	63	0	0	0	0.003	0	1	1
104	0	0	50	0	0	2	0.006	1	0	1
105	0	1	53	0	0	0	0.001	2	2	1
106	0	0	56	1	0	0	0.965	1	1	1
107	0	1	53	1	0	0	0.002	1	0	0
108	0	0	65	0	0	0	0.002	2	1	1
109	0	1	62	1	0	0.999	0.008	2	0.997	1
110	0	1	66	0	0	1.999	0.001	2	0.001	0
111	0	1	61	1	0	1	0.004	0	0	1
112	0	0	66	0	0	0	0.005	1	0	0
113	0	1	66	1	0	0	1.997	1	1	1
114	0	1	66	1	0	0	0.003	1	1	2
115	0	1	70	0	0	1	1.002	1	0	1
116	0	1	69	1	0	0	0.001	0	1	1
117	0	0	60	0	0	0	0.006	1	1	0
118	0	0	64	0	0	0	1.001	1	1	1
119	0	1	68	1	0	1.978	0.999	1	1	1
120	0	1	65	1	0	0	0.002	2	1	1
121	0	1	68	1	0	0	0.006	1	0	1
122	0	1	65	1	0	0	0.004	1	0.001	0
123	0	0	68	0	0	0.999	0.004	1	1	2
124	0	1	60	0	0	2	1.001	1	0	1
125	0	1	63	0	0	2	0.016	1	1	0.013
126	0	1	73	1	0	0.979	0.005	1	0	2
127	0	1	69	1	0	0	0.002	2	1	1
128	0	1	37	0	0	0	0.007	1	1	0
129	0	1	45	1	0	0	0.001	1	0	2
130	0	1	75	1	0	2	0.017	1	1	1
131	0	1	52	1	0	1	0.009	1	0	2
132	0	1	64	0	0	0	0	0	1	0
133	0	1	61	0	0	0	0.002	1	0	1
134	0	1	61	1	0	0	0.969	0	0	1
135	0	1	63	1	0	0.975	0.006	1	2	2
136	0	1	69	0	0	1	0	1	2	1
137	0	1	68	0	0	0	0.002	2	2	1
138	0	1	68	1	0	0	0.005	0	1	2
139	0	1	69	1	0	1	1	1	1	0
140	0	0	38	0	0	1	0.007	1	1	1
141	0	1	71	1	0	0.002	1.001	1	0	2
142	0	0	62	0	0	1	0.039	0	1	1
143	0	1	67	0	0	0.999	0.002	0	2	1
144	0	1	60	0	0	0	0	1	0	1
145	0	1	49	0	0	1	0.006	0	0	2
146	0	1	49	1	0	1	0.001	1	0.002	0
147	0	1	72	1	0	1	0.011	0	2	0
148	0	1	65	1	0	0	0.001	0	1	2
149	0	1	60	1	0	1	0.005	0	1	1
150	0	1	65	1	0	0	0.002	0	0	1
151	0	1	64	0	0	1	0.006	1	0	0
152	0	0	60	0	0	0	0	1	2	2
153	0	1	65	1	0	1	0.009	1	1	1
154	0	1	60	1	0	0	0.005	1	1	0
155	0	1	64	0	0	0	0.003	1	0	2
156	0	0	58	0	0	1	0.004	2	1	1
157	0	1	50	0	0	0.999	0.002	0	0.002	1
158	0	1	50	1	0	2	0.003	0	0	1
159	0	1	67	0	0	1.999	0.001	0	0	1
160	0	1	61	1	0	1	0.002	1	0	1
161	0	1	72	1	0	0	0.995	0	2	0
162	0	1	61	1	0	1	0.005	0	1	1
163	0	1	52	1	0	2	0.003	1	1	0
164	0	1	58	1	0	1	0.003	2	0	0
165	0	1	51	1	0	1	0.01	0	1	1
166	0	1	63	1	0	0	0.003	1	1	0
167	0	1	69	1	0	0	0.004	1	1	1
168	0	0	62	0	0	0.999	0.008	1	0	1
169	0	1	56	1	0	1.996	0.004	1	1	1
170	0	0	65	0	0	0	0.008	1	2	1
171	0	1	59	1	0	2	0.007	2	0	1
172	0	1	61	1	0	0	0.001	1	0	1
173	0	0	51	0	0	1	0.005	1	0	0
174	0	1	62	1	0	0	0.001	1	1	0
175	0	1	61	1	0	0	0.006	1	2	0
176	0	1	73	1	0	1	0.993	2	1	1
177	0	0	60	0	0	0	1.002	2	1	1
178	0	1	67	0	0	0.999	0.006	1	0	2
179	0	1	56	1	0	1	0.005	0	0	1
180	0	1	55	1	0	1	0.003	1	2	1
181	0	1	49	1	0	1	0.003	1	0	2
182	0	1	71	1	0	0	0	0	2	2
183	0	1	70	1	0	2	0.005	0	1	2
184	0	1	66	1	0	1	0.001	1	0	1
185	0	0	61	0	0	0	0.002	1	1	1
186	0	0	63	0	0	1	1.004	1	0	1
187	0	0	47	0	0	1.999	0.003	1	1	2
188	0	1	56	1	0	0	1	1	1	1
189	0	1	67	1	0	1	0.012	0	1	1
190	0	0	62	0	0	0	0.793	1	0	1
191	0	1	71	1	0	0	0.988	1	1	1
192	0	1	64	0	0	0	0.006	0	0	2
193	0	0	62	0	0	0	0.588	0	1	1
194	0	1	64	1	0	0	0.003	1	1	1
195	0	1	58	1	0	1	0.01	1	2	1
196	0	0	67	0	0	0	0.006	0	1	1
197	0	0	63	0	0	0.001	1	0	0	0
198	0	1	61	1	0	0	0.002	1	1	0
199	0	1	67	1	0	1.999	0.003	1	2	1
200	0	1	63	0	0	0	0.008	2	2	1
201	0	0	72	0	1	0	0.011	0	1	0
202	0	1	65	0	0	1	0.005	1	2	1.001
203	0	0	61	0	0	1	0.001	1	0	1
204	0	1	46	0	0	1	0.003	1	0	2
205	0	1	68	0	0	0	0.004	0	1	1
206	0	1	72	0	0	0	0.999	0	1	0
207	0	1	26	1	0	0	0.004	1	1	1
208	0	0	54	0	0	1	0.06	2	0	1
209	0	1	68	1	0	1	0.01	1	2	0
210	0	1	62	1	0	0	0	2	0	1
211	0	1	64	1	0	0	0.007	1	1	2
212	0	0	52	0	0	0	0.002	2	0	0
213	0	1	56	1	0	0	0.004	1	0	2
214	0	0	55	0	0	0.001	0.004	1	0	1
215	0	1	45	0	0	0	0.889	2	0	1
216	0	0	64	0	0	0	0.003	1	0	0
217	0	0	35	0	0	1	0.004	1	2	1
218	0	0	46	1	0	0	0.983	1	1	1
219	0	0	74	0	0	0.004	0.006	1	1	2
220	0	0	60	0	0	1	1.009	0	1	1
221	0	0	58	0	1	0	0.002	0	0	0
222	0	1	61	1	0	0	0.013	1	1	1
223	0	1	66	1	1	0	0.004	2	1	1
224	0	0	65	0	0	0	0.003	0	0	1
225	0	0	51	0	0	0	0.002	1	0	1
226	0	1	64	0	0	0	0.002	1	2	0
227	0	1	51	1	0	1	0.004	1	1	1
228	0	0	71	0	0	0	0.002	1	1	1
229	0	1	68	1	0	1	0.003	0	0	0
230	0	1	67	1	0	0.996	0.003	0	1	1
231	0	1	60	1	0	0	0.003	0	1	0
232	0	1	67	1	0	1	0.808	0	0	0
233	0	1	70	0	0	1	0.004	2	1	0
234	0	0	54	0	0	1.999	0.001	1	1	1
235	0	0	64	1	0	0	0.006	2	0	1
236	0	1	54	1	0	0	0.011	2	1	1
237	0	1	66	0	0	1.963	1.004	1	1	2
238	0	1	55	1	0	0	0.005	0	1	1
239	0	1	48	1	0	0	0.003	1	1	2
240	0	0	67	0	0	0	0.989	2	2	0.996
241	0	0	55	0	0	0	0.885	0	2	0
242	0	0	64	0	0	1	0.011	0	1	2
243	0	1	70	1	0	0.001	0.001	1	0	1
244	0	0	55	0	0	1	0.003	1	1	1
245	0	0	59	0	0	0	0.005	0	1	2
246	0	0	71	0	0	0	0.001	0	0.998	1
247	0	1	50	1	0	0	0.004	1	0	1
248	0	1	66	1	0	0	0.002	1	1	1
249	0	1	58	1	0	1.999	0	1	1	0
250	0	0	61	0	0	0	0.004	1	0	2
251	0	1	61	1	0	1	0.004	1	1	1
252	0	0	41	0	0	0	0.004	2	1	0
253	0	1	72	1	0	0	0.007	0	0	1
254	0	1	62	1	0	0	0.004	2	1	1
255	0	0	47	0	0	0	0.964	1	2	1
256	0	0	61	0	0	1	0.004	1	0	2
257	0	1	67	0	0	1	0.005	1	2	2
258	0	0	69	0	0	1	0.002	1	1	0
259	0	1	47	1	0	0	0.002	2	2	0
260	0	0	66	0	0	0	0.002	0	1	2
261	0	0	60	0	0	1.979	0.008	1	1.002	1
262	0	1	49	1	0	0	1.988	2	0	0
263	0	1	65	1	0	0	0.003	1	0	0
264	0	1	61	1	0	1	0.007	2	1	2
265	0	1	69	1	0	0	1	1	1	0
266	0	1	58	1	0	0	0.003	1	2	1
267	0	0	70	0	0	0	0.003	1	1	2
268	0	1	58	1	1	0	0.008	0	1	2
269	0	1	68	0	0	0	0.001	0	1	1
270	0	1	63	0	0	0	0.005	2	1.989	2
271	0	0	70	0	0	0	0.003	1	0	1
272	0	0	57	0	0	0	0.003	2	1	1
273	0	1	66	1	0	1	0.003	1	1	1
274	0	1	67	1	0	0	0.003	2	1	1
275	0	1	65	0	0	2	0.997	2	1.002	2
276	0	0	40	1	0	0	0.005	2	1	1
277	0	0	51	1	0	0	0.005	1	2	1
278	0	0	57	0	0	0	0.004	2	0	1
279	0	0	60	1	0	1.999	0.015	1	0	2
280	0	1	59	1	0	1	0.005	1	2	1
281	0	1	38	1	0	0	0.004	0	1	1
282	0	1	60	1	0	0	0.025	1	1	1
283	0	0	60	1	0	1	0.001	1	0	0
284	0	0	60	0	0	1	0.001	0	1	1.007
285	0	1	68	0	0	0	0.005	1	0	1
286	0	1	61	1	0	0	0.987	0	1	1
287	0	0	67	0	0	0	0.011	1	0	1
288	0	0	58	0	0	1	0.93	0	2	0
289	0	1	64	1	0	0.978	0.003	0	0	1
290	0	0	60	1	0	0	0.003	2	0.002	1
291	0	1	73	0	0	1	1.029	1	1	2
292	0	1	50	1	0	0	0.003	0	1	1
293	0	1	59	0	0	0	0.001	1	0	1
294	0	1	65	1	0	1	1	1	1	1
295	0	1	69	1	0	0	1	2	1	1
296	0	1	57	1	0	0.996	0.004	0	0.999	2
297	0	1	48	1	0	0	0.011	2	0	1
298	0	0	67	0	0	1	0.04	0	0	1
299	0	0	54	0	0	0	0.008	0	2	0
300	0	1	65	1	0	1	0.003	2	1	2
301	0	1	57	1	0	1	0.002	0	2	0
302	0	1	63	1	0	0.999	0.003	0	0	1
303	0	0	58	0	0	1	0.003	1	1	2
304	0	1	67	0	0	1	0.003	0	0	1
305	0	0	71	0	0	0	0.001	1	1	1
306	0	1	63	1	0	1	0.002	2	1	2
307	0	0	61	0	0	0	0.019	1	0	0
308	0	1	56	1	0	0	0	1	1	1
309	0	1	69	1	0	1	1.002	1	1	1
310	0	1	72	0	0	0	0.002	0	2	2
311	0	0	67	0	0	0.993	0.01	0	0	0
312	0	1	61	1	0	1	0.002	0	1	1
313	0	1	74	1	0	1	0.993	0	1	0
314	0	1	61	1	0	0	0.006	0	0	1
315	0	1	61	1	0	0	0.002	0	0	1
316	0	1	61	1	0	0	1	1	2	1
317	0	0	60	1	0	1	0.005	1	0	0
318	0	1	58	1	0	0	0.007	1	1	1
319	0	0	55	0	0	0.997	0.003	1	0	0
320	0	0	35	0	0	1.996	0.002	1	2	2
321	0	1	54	1	0	0	0.012	0	1	0
322	0	0	64	0	0	0	0.002	1	0	1
323	0	0	70	0	1	0	0.004	1	0.001	1
324	0	1	56	0	0	0	0.002	1	1	1
325	0	1	61	1	0	0	0.008	1	2	2
326	0	1	64	1	0	0	0.022	0	1	1
327	0	1	73	1	0	0	0.003	0	0	1
328	0	1	56	1	0	0	0.004	1	2	2
329	0	1	44	0	0	0	0.001	0	1.997	1
330	0	0	58	1	0	0	0.008	1	0	1
331	0	1	64	1	0	2	0.004	2	1	1
332	0	0	50	1	0	0.996	0.005	1	0	1
333	1	1	73	1	0	2	1.001	1	1	2
334	1	1	35	1	0	0	0.003	2	1	0
335	1	0	40	1	1	0.999	0.008	1	1	2
336	1	1	53	1	1	0	0.004	1	2	2
337	1	0	51	1	0	1.999	0.013	2	1	0
338	1	1	53	1	0	0	0.002	1	0	0
339	1	1	52	0	0	0	0.999	0	1	2
340	1	1	59	1	0	0	0.004	2	1	2
341	1	1	52	1	0	1	0.002	1	1	0
342	1	1	54	1	0	0	0.946	1	1	1
343	1	0	56	0	0	1.996	0.001	1	0	1
344	1	0	61	0	1	0	0.003	2	1	1
345	1	1	54	1	0	0	0.006	2	1	1
346	1	1	69	1	1	0	0.994	2	2	1
347	1	1	58	1	0	1	0.003	0	2	2
348	1	1	60	1	0	0	0	1	0	2
349	1	0	64	0	0	1	0.012	1	0	2
350	1	1	66	1	0	0	1.005	1	0	1
351	1	1	65	1	0	0	0.003	2	1	0
352	1	0	42	1	0	0	0.005	1	2	0
353	1	1	64	1	0	1	0.98	2	0	1
354	1	1	68	1	0	0	0.008	2	2	0
355	1	1	66	1	0	2	0.995	2	1	1
356	1	1	48	1	0	0	1.005	0	2	1
357	1	0	57	0	0	0	0.001	0	1	2
358	1	1	28	1	0	1	0.001	1	0	1
359	1	1	66	1	0	1	0.003	2	0	1
360	1	1	62	0	0	0	0	1	1	0
361	1	1	58	1	0	0	0.998	0	1	0
362	1	0	62	0	0	0	0	0	1.995	1
363	1	1	49	1	0	0.999	0.987	1	2	2
364	1	1	40	0	0	0	0.001	1	2	1
365	1	1	66	1	0	1	1.002	1	0	0
366	1	1	53	1	0	2	0	1	1	1
367	1	1	63	1	0	0	0.064	2	1	0
368	1	1	57	1	0	1	0.001	1	1	0
369	1	1	63	1	0	1	0	1	2	2
370	1	1	64	1	0	1	0.003	0	1	1
371	1	1	70	1	0	1	0.005	1	2	1
372	1	0	74	1	0	0	0.008	1	1	1.008
373	1	1	49	0	0	1	0.002	1	2	1
374	1	1	73	1	0	0	0.001	2	0	1
375	1	1	49	1	0	1.999	1.006	1	0	0
376	1	1	72	0	0	1	0.998	1	2	2
377	1	0	64	1	0	1	0.007	1	0	1
378	1	1	71	0	0	0	0.006	0	2	1
379	1	0	53	1	0	1	0.001	1	2	1
380	1	1	29	0	0	1	0.003	1	2	1
381	1	1	60	1	0	2	1.006	1	2	1
382	1	1	68	1	0	0	0.005	1	0	0
383	1	1	63	1	0	1	0.004	1	1	1
384	1	1	49	1	0	0.996	0.003	0	1	1
385	1	1	54	0	0	1	0.006	2	0	1
386	1	0	36	0	0	0.001	0.004	0	1.99	2
387	1	1	58	0	0	0	0.004	0	1	2
388	1	1	56	1	0	1	0.002	0	1.995	0
389	1	1	61	1	0	0	0.007	1	0	2
390	1	0	43	0	1	1	0.943	2	2	1
391	1	0	64	1	0	2	0	2	0.001	0
392	1	1	56	1	0	0	0.002	2	1	0
393	1	1	57	1	0	0	1	2	1	1
394	1	0	63	1	0	1.999	1.004	1	1	2
395	1	1	61	1	0	1	0.006	1	2	2
396	1	0	66	0	0	0	0.003	1	0	1
397	1	1	53	1	0	1	0.001	1	0	2
398	1	1	64	0	0	1	0.006	1	2	1
399	1	1	57	1	0	1	0.005	2	0	0
400	1	1	67	1	1	0	0.001	0	1	1
401	1	0	57	0	0	0	0.009	1	2	2
402	1	1	56	1	0	0.999	0.01	2	1	1
403	1	1	55	1	1	1.999	0.001	2	0	1
404	1	1	74	0	0	1	0.003	2	1.002	1
405	1	1	65	1	0	1	0.001	2	2	0
406	1	1	56	0	0	0	0.001	2	1	1
407	1	1	63	1	0	0	1.993	1	2	0
408	1	1	67	1	0	1.999	0.941	1	1	1
409	1	0	68	0	0	0	0.005	0	1	1
410	1	0	62	0	0	1	0.987	0	1	1
411	1	1	68	1	0	0	0.002	1	2	2
412	1	1	59	0	0	0	0.008	1	0	1
413	1	0	74	0	0	1	0.007	1	1	2
414	1	1	67	1	0	1.999	0.055	0	2	1
415	1	1	61	1	0	1	1.003	0	2	1
416	1	1	51	1	0	0.001	0.009	1	1	0.999
417	1	1	66	1	0	0	0.987	2	1	1
418	1	1	67	0	0	1	0.005	1	1	2
419	1	0	57	0	0	1	0.003	1	2	2
420	1	1	69	1	0	1	0.008	0	2	1
421	1	1	59	1	0	0.978	0.003	1	1	1
422	1	1	60	1	0	0	0.001	0	2	0
423	1	0	38	0	0	1	0.002	1	2	1
424	1	0	73	0	0	0	0.001	2	0	1
425	1	0	62	0	0	1	0.006	2	1	2
426	1	1	66	1	0	1	0.001	2	1	0
427	1	1	63	1	0	0.978	0.006	2	1	1
428	1	1	63	1	1	0.999	0.01	1	1	1
429	1	1	57	1	0	1	1.001	1	0	2
430	1	0	59	0	0	1	0.002	1	0	1
431	1	1	68	1	0	0.001	0.008	0	1	2
432	1	0	57	0	0	1	0.002	1	0	0
433	1	1	50	1	0	1	0.003	0	1	0
434	1	1	66	1	0	1	0	2	1	0
435	1	1	73	1	0	0	0.004	0	0	1
436	1	1	60	1	0	0.999	0.003	1	2	2
437	1	1	63	1	0	1	0.969	1	1	0
438	1	1	66	1	0	1	0.003	1	1	1
439	1	1	58	1	0	1	0.003	1	1	2
440	1	1	44	1	0	0	0.001	1	1	2
441	1	1	60	1	0	1	0.004	2	0	0
442	1	0	54	1	0	1	0.007	2	2	1
443	1	1	60	1	0	0	0.978	1	1.976	1
444	1	1	64	1	0	0	0.005	2	2	2
445	1	1	69	1	0	1	0.002	1	2	0
446	1	1	50	1	0	1	0.003	2	0.996	1
447	1	0	64	1	0	0	0.018	1	1	1
448	1	1	64	1	0	0.978	0.008	0	1	0
449	1	1	66	0	0	2	0.919	1	2	2
450	1	0	58	1	0	1	0.015	0	1	1
451	1	1	61	1	0	1	0.008	1	1	1
452	1	1	71	0	0	1	0.003	1	0	2
453	1	0	67	1	0	0	0.002	2	1	1
454	1	1	60	1	0	0.999	0.011	0	0	1
455	1	0	67	0	0	1	0.001	2	0	0.999
456	1	1	55	1	0	1	0.001	2	1	2
457	1	1	68	1	0	0	1	2	1	0
458	1	1	64	1	0	0	0.001	1	2	1
459	1	1	68	1	0	1	0.052	1	2	1
460	1	1	66	1	0	0	0.041	1	2	1
461	1	0	64	0	0	1	0.003	1	1	1
462	1	1	62	1	0	0.996	0.016	0	2	2
463	1	1	65	1	0	0.999	0.005	1	0	1
464	1	0	64	1	0	1	0.005	2	1	2
465	1	1	78	1	0	1	0.952	2	0	0
466	1	0	54	0	0	0	0.004	1	1	2
467	1	1	54	1	0	1	0.003	1	2	0
468	1	1	65	1	1	0	0.004	0	2	2
469	1	1	61	1	0	2	0.004	1	0	2
470	1	1	69	1	0	0	0.005	1	1	1
471	1	1	73	1	0	0	0.005	0	1	1
472	1	1	62	1	0	0	0.002	2	2	1
473	1	1	68	1	0	1	0.006	1	0	1
474	1	0	69	0	1	0	0.002	0	1	2
475	1	1	68	0	0	0	1.003	0	1	2
476	1	1	61	1	0	1	0.001	1	2	1
477	1	1	79	1	0	0.999	0.022	2	1	2
478	1	1	69	1	1	0	0.003	1	2	1
479	1	1	68	1	0	0	1	1	1	0
480	1	0	63	0	0	0	0.008	2	0	1
481	1	0	68	0	0	1	0.976	0	1	2
482	1	0	64	0	0	0	0.003	0	2	0
483	1	1	41	1	0	0	0.002	0	1	1
484	1	0	65	1	0	1.978	0.003	1	0	2
485	1	0	57	0	0	0	0.005	2	1	2
486	1	1	66	0	0	1	1.004	2	0	1
487	1	0	64	1	0	1	0.998	2	1	1
488	1	1	68	1	0	0	0.007	1	2	1
489	1	0	57	0	0	0.979	0.006	0	0	0
490	1	0	69	0	0	1	0.004	1	1	0
491	1	1	60	1	0	1.999	0.89	2	0.004	0
492	1	1	68	0	0	0	0.006	0	1	1
493	1	1	63	1	0	0.999	0.004	1	2	1
494	1	1	64	1	0	0.998	0.007	1	0	0
495	1	0	73	0	0	1.978	0.004	0	2	0
496	1	0	64	0	1	1	0.924	2	0	2
497	1	0	71	0	0	0	0.013	1	1	1
498	1	1	60	1	0	1.001	0.005	1	1	2
499	1	1	64	1	0	0	0.007	1	1	0
500	1	1	58	1	0	0	0.002	1	1	1
501	1	0	69	0	0	0	0.977	2	1	2
502	1	1	68	1	0	1	0.003	1	2	2
503	1	1	50	1	0	1	0.004	0	0	1
504	1	0	71	0	0	0	0.006	1	1	2
505	1	0	66	0	0	0	0.015	0	1	2
506	1	0	69	1	0	1	0.002	1	1	2
507	1	1	61	1	0	0	0.005	0	2	1
508	1	0	62	1	0	0	0.002	2	1	1
509	1	1	53	1	0	2	0	1	2	2
510	1	1	58	1	0	1	0.003	2	2	2
511	1	1	56	1	0	0.999	0.009	1	1	1
512	1	1	70	1	0	2	0.997	1	2	1
513	1	1	64	1	0	2	0.007	1	2	1
514	1	1	59	1	0	0	0.995	0	1	2
515	1	0	68	0	0	0	0.004	0	2	1
516	1	0	40	0	0	1.999	0.982	1	2	0
517	1	0	58	1	0	1.999	0.007	1	0	1
518	1	1	66	1	0	0	0.002	1	0	1
519	1	1	63	1	0	1	0.003	2	2	2
520	1	1	65	1	0	2	0.007	1	1	1
521	1	0	57	0	0	1	0.008	1	2	2
522	1	1	38	1	0	0	1.02	1	2	1
523	1	1	66	1	0	0	1.007	1	1	2
524	1	1	46	1	0	1	0.002	2	2	2
525	1	1	64	1	0	1	0.002	1	2	2
526	1	1	60	1	0	0	0.004	1	2	0
527	1	0	56	1	0	1	0.002	2	1	1
528	1	1	73	0	0	0	0.002	1	2	0
529	1	0	62	0	0	0	0.013	2	1.997	0
530	1	1	66	1	1	1	0.001	1	2	1
531	1	0	68	0	0	0.978	0.003	1	0	0
532	1	1	69	1	0	0.979	0.002	2	2	0
533	1	0	52	1	0	0	0.889	1	2	1
534	1	0	64	0	0	2	0.028	2	2	1
535	1	1	72	1	1	1	0.994	2	1	0
536	1	1	50	1	0	0	0.01	2	2	1
537	1	1	47	0	0	0	0.006	0	1	2
538	1	1	58	1	1	0	0.006	0	1	1
539	1	1	45	1	0	0	0.003	2	2	1
540	1	1	60	1	0	0	0.006	0	1	0
541	1	1	61	1	0	0	0	1	1	2
542	1	1	69	1	0	0.979	0.009	2	1	0
543	1	1	49	1	0	0	0.002	1	1	2
544	1	0	72	1	0	1	0.001	2	2	1
545	1	1	63	1	0	1	0.002	1	2	2
546	1	0	44	0	0	1	0.002	1	1	1
547	1	1	51	1	0	0	0.002	1	1	1
548	1	1	35	1	0	1	0.002	0	0	1
549	1	0	59	1	0	0	1.001	2	2	1
550	1	0	55	0	0	0	1.001	0	1	1
551	1	0	67	0	0	0	0.998	2	1	0.001
552	1	1	69	0	0	1	0.005	1	1	0
553	1	1	74	1	0	0	1	1	1	1
554	1	1	64	0	0	1	0.002	1	1	1
555	1	0	52	0	0	0	1	0	1	1
556	1	0	58	1	0	2	0.004	1	0	2
557	1	1	61	1	0	1	0.001	1	1	2
558	1	1	63	1	1	0	0.001	0	1	1
559	1	1	37	1	0	1	0.002	1	0	0
560	1	0	69	0	0	0	0.011	1	2	1
561	1	0	53	0	0	0	0.003	1	1	0
562	1	1	51	1	0	0.971	0.009	1	2	1
563	1	1	65	0	0	0	0.003	2	1	1
564	1	1	64	1	0	0	0.004	2	1	2
565	1	0	54	0	0	1	0.996	1	2	1
566	1	0	63	1	0	0	0.002	0	0	1
567	1	0	57	0	0	0	0.977	1	1	1
568	1	0	61	1	0	1	0.996	2	1	1
569	1	0	63	1	0	1	0.005	0	1	1
570	1	0	71	0	0	0	1.001	2	1	0
571	1	1	57	1	0	1	0	1	2	2
572	1	0	70	0	0	1	0.01	1	1	2
573	1	1	74	1	0	1.996	0.009	1	1	2
574	1	1	49	1	0	0	0.006	1	1	1
575	1	1	69	1	0	0	1	0	2	1
576	1	0	63	1	0	1	1	0	2	2
577	1	1	65	1	0	0	0.004	0	2	2
578	1	1	61	1	0	2	0.003	1	1	2
579	1	0	65	0	0	1	0.003	1	2	2
580	1	1	66	1	0	1.977	0	0	2	2
581	1	1	65	0	0	0.978	0.01	1	1	1
582	1	1	66	1	1	1	0.016	2	0	2
583	1	0	66	0	0	0	1	1	2	1
584	1	0	64	0	0	1	0	1	1	2
585	1	1	63	0	0	0.996	0.001	1	1	1
586	1	1	63	1	0	1	1.003	2	0	2
587	1	0	63	1	0	0	0.054	1	1	2
588	1	0	63	0	0	1	0.998	0	1	2
589	1	0	57	1	0	0	0.002	2	1	2
590	1	0	63	1	0	1	0.004	1	0	2
591	1	1	52	1	0	1	1.002	2	0	1
592	1	0	65	0	0	0	0.011	1	1	1
593	1	1	47	1	0	0	1.003	0	1	0
594	1	1	67	1	0	1	0.022	1	2	0
595	1	0	66	1	0	1	0.001	1	0	2
596	1	1	73	1	0	0	0.001	0	0	0
597	1	1	59	1	0	0	0.002	1	1	0
598	1	1	33	1	0	1	0.984	0	2	1
599	1	1	63	1	0	1	0.999	1	1	2
600	1	1	58	1	0	2	0.002	0	0	0
601	1	0	72	0	0	0	0.003	1	0	1
602	1	0	67	1	1	1	0.003	1	0	0
603	1	0	72	0	0	0	0.005	0	0	0
604	1	0	63	0	0	0	0.805	1	1	1
605	1	1	66	1	1	1	0.004	1	2	2
606	1	0	68	0	0	2	1.074	1	2	1
607	1	1	42	1	0	0	0.004	1	2	2
608	1	1	66	1	0	0	0.005	0	0	0
609	1	0	62	0	0	2	0.018	0	0	0
610	1	0	50	1	0	1	0.999	2	2	2
611	1	0	47	1	0	0	0.002	0	1	1
612	1	1	70	1	0	1	0.004	1	2	1
613	1	1	62	1	0	0	0.002	0	1	0
614	1	1	62	1	0	1	0.009	0	1	1
615	1	1	65	1	0	0	0.018	2	2	1
616	1	0	65	0	0	2	0.004	2	1	1
617	1	1	64	1	0	1	0.019	1	1	1
618	1	0	71	0	0	0	0.006	0	2	0
619	1	1	73	1	0	0	0.982	1	2	0
620	1	1	63	1	0	0	0.002	1	2	0
621	1	0	64	1	0	1.996	0.005	0	1	2
622	1	1	63	1	1	0	0.998	2	1	1
623	1	1	73	1	0	1	0.012	1	1	0
624	1	1	67	1	0	0	0.005	0	1	1
625	1	1	67	1	0	1	2	2	1	0
626	1	0	62	0	0	0	0.004	1	1.002	0
627	1	1	55	1	0	1	0.016	0	1	2
628	1	0	63	1	0	0	0.009	1	2	2
629	1	1	59	1	0	0.998	0.003	1	1	0
630	1	0	63	0	0	0	0.006	0	1	0
631	1	1	65	1	0	0	1.003	1	2	0
632	1	0	66	0	0	0	0	2	1	1
633	1	1	60	1	0	0	0.985	0	2	2
634	1	1	67	0	0	2	0	1	1	1
635	1	1	59	1	0	1	0.006	1	1	1
636	1	1	73	0	0	1	1.002	0	1	0
637	1	0	57	0	0	0	0.005	1	2	1
638	1	1	67	1	1	0.999	0.007	1	1	1
639	1	1	65	1	0	1	1	1	1	0.005
640	1	1	57	1	0	1	0	1	2	0
641	1	1	63	1	0	0	0.012	1	2	0
642	1	0	49	0	1	1	0.988	1	1	2
643	1	1	47	1	0	2	0.001	2	2	2
644	1	0	53	0	0	0	0.982	1	1	0
645	1	1	66	1	0	1	0.002	1	1	2
646	1	0	66	0	0	1	0.001	2	0	1
647	1	0	59	1	0	1.999	0.005	1	1	0
648	1	1	65	1	0	1	0.007	1	2	2
649	1	0	41	1	0	2	0.903	2	2	1
650	1	1	63	1	0	0	0.002	0	1	1
651	1	0	64	0	0	1	0.01	1	2	2
652	1	0	62	0	0	1	1.003	1	0	0
653	1	0	69	0	0	1	0.004	0	1	0
654	1	1	66	1	0	1.98	0.968	1	2	2
655	1	0	61	1	0	2	0.011	1	0.001	2
656	0	0	54	0	0	1	0.002	2	2	2
657	0	1	72	1	0	1	0.012	0	2	2
658	0	1	48	1	0	1	0	0	0	0
659	0	1	71	1	0	0	0.003	1	2	0
660	0	0	60	1	0	0	0.003	0	2	1
661	0	0	49	0	0	0	0.007	1	2	1
662	0	1	62	1	0	0.979	0.007	0	1	1
663	0	0	57	0	0	0	0.003	1	0.999	0
664	0	1	61	0	0	1	0.003	1	0	2
665	0	1	53	1	1	1	0.01	1	1	2
666	0	0	62	0	0	0	0.002	2	1	1
667	0	1	29	1	0	0	0.999	1	1	1
668	0	1	67	1	0	0	0.002	1	2	1
669	0	1	62	1	0	1	0.009	1	0	0
670	0	0	72	0	0	1	0.007	0	0	0
671	0	1	63	1	0	0	0.005	1	1	0
672	0	0	55	0	0	0.999	0.001	0	2	2
673	0	1	48	0	0	0	0	2	2	0
674	0	1	56	1	0	1	0.908	1	0	1
675	0	1	72	1	0	0	0.988	2	1	1
676	0	1	62	1	0	0	0.971	2	2	1
677	0	1	30	0	0	0	0.002	1	2	0
678	0	0	63	1	0	1.001	0.005	1	2	2
679	0	0	64	0	0	0	0.97	0	2	2
680	0	1	44	1	0	0	1.001	1	1	1
681	0	0	38	0	0	0	0.939	0	1	1
682	0	1	64	1	0	0.001	1.005	0	0	1
683	0	0	69	0	0	1	0.009	2	1	0
684	0	0	68	0	0	0	0.001	1	1	2
685	0	1	66	1	0	0	0.006	0	2	2
686	0	1	71	1	0	1	0.001	1	1	1
687	0	0	61	0	0	0.001	0.008	1	1	1
688	0	1	69	1	0	1	0.005	1	2	1
689	0	0	70	1	0	1.979	0.782	0	1	2
690	0	1	48	1	0	0	0.997	2	0	0
691	0	0	69	0	0	0	0.999	0	2	1
692	0	1	42	1	0	0.999	0.007	1	2	1
693	0	1	55	0	0	0	0.004	1	1	0
694	0	1	55	0	0	1	0.001	1	1	2
695	0	1	64	1	0	1	0.006	1	1	2
696	0	0	54	0	0	0	0.004	0	1	1
697	0	1	42	1	0	2	0.004	0	2	1
698	0	0	56	0	0	1	0.003	1	0	2
699	0	1	64	1	0	0.98	0.001	0	1	2
700	0	0	51	1	0	0	0.002	1	1	0
701	0	1	56	1	0	2	0.963	1	2	1
702	0	0	60	0	0	0	0.006	0	2	1
703	0	1	62	1	0	0	0	1	1	2
704	0	1	45	1	0	1	0.006	2	2	0
705	0	1	60	1	0	1	0.002	2	1	1
706	0	1	58	1	0	0	0.971	2	1	0.004
707	0	0	64	0	0	1	0.005	2	1	0
708	0	0	51	0	0	0.999	0.002	1	1	1
709	0	1	49	1	0	1	0.006	1	0	1
710	0	0	73	0	0	0	1.005	1	2	0
711	0	1	59	1	0	0	0.009	0	0.003	2
712	0	0	62	0	0	1	0.12	1	1	1
713	0	1	50	1	0	0	0.012	1	0.001	2
714	0	1	67	1	0	0	0.002	1	1	0
715	0	0	59	0	0	1	0.01	1	0	1
716	0	1	70	0	0	0	1.002	1	1	1
717	0	1	57	1	0	0.996	0.007	1	0	1
718	0	1	72	1	0	0	0.006	1	0.995	1
719	0	0	72	0	0	1	0.006	0	1	0
720	0	1	52	1	0	1	0.004	1	1	0
721	0	0	52	0	0	0	0	0	0	0
722	0	1	65	1	0	1	0.003	0	2	1
723	0	1	61	1	0	1	0.052	1	2	1
724	0	0	60	1	0	1.999	0.82	1	1	2
725	0	1	68	0	0	0	0.02	0	1	0
726	0	1	65	0	0	1	0.007	0	1	1
727	0	1	62	1	0	0	0.939	1	1	2
728	0	1	73	1	0	0.999	0.001	1	2	0
729	0	1	44	1	0	0	0.004	2	1	0
730	0	1	68	1	0	1	0.003	0	1	0
731	0	1	56	1	0	1	0	1	2	1
732	0	1	65	1	0	1	0.002	1	2	0
733	0	1	60	0	0	1	0.005	1	2	0
734	0	0	72	0	0	1.971	0.001	2	1	0
735	0	1	61	0	0	2	0.002	0	2	1
736	0	1	68	1	0	0	1	1	1	1
737	0	1	47	1	0	0	0.003	1	1	2
738	0	1	67	1	0	0	0	1	1	1
739	0	1	68	1	1	0	0.002	1	1	0
740	0	0	56	0	0	0	0.006	1	1	2
741	0	0	70	0	0	0	0.004	0	1	2
742	0	1	57	1	0	0	0.011	1	0	2
743	0	0	43	0	0	1.001	0.042	1	1	1
744	0	1	69	1	0	1	0.004	2	2	1
745	0	1	66	0	0	0	0.009	1	0	1
746	0	0	41	1	0	0	1	0	0	0
747	0	0	72	0	0	0	0.001	1	2	0
748	0	1	70	1	0	0	0.005	1	1	2
749	0	0	62	0	0	1	0.004	0	1	2
750	0	1	63	1	0	0	0.002	2	2	1
751	0	1	55	1	0	0	0.051	0	1	0
752	0	1	71	1	0	0	0.003	2	1	1
753	0	1	66	1	0	1	1.001	0	1	1
754	0	1	68	0	0	0	0.008	1	1	1
755	0	0	59	0	0	1	0.004	2	1	1
756	0	1	63	1	0	1	0.999	2	0	0
757	0	1	51	0	0	0	0	1	2	1
758	0	1	61	0	0	0	1.999	1	2	1
759	0	1	57	0	0	1	0.941	1	0	1
760	0	1	65	0	0	0	0.983	1	1	1
761	0	0	60	0	0	0	0.004	0	2	1
762	0	0	51	0	0	0	0.002	0	1	0
763	0	1	66	0	0	0	1.028	2	0	1
764	0	0	52	0	0	1	0.02	0	1	2
765	0	1	67	1	0	1	0.002	1	2	2
766	0	0	61	0	0	2	0.003	1	1	1
767	0	1	65	0	0	0.001	1.001	0	1	2
768	0	1	67	1	0	1	0.002	0	1	1
769	0	0	61	0	0	1	0.008	1	1	1
770	0	1	68	1	0	0	0.004	0	2	1
771	0	0	61	0	0	0	0.006	1	1	0
772	0	1	49	1	0	1	0.007	1	1	0
773	0	1	57	0	0	0.999	0.005	0	0	2
774	0	0	59	0	0	0	0.006	0	1	1
775	0	1	65	1	0	1	0.001	1	0	0
776	0	0	68	0	0	0	0.005	1	0	1
777	0	1	60	1	0	0	0.004	2	0	2
778	0	1	70	1	0	0.001	0.005	2	2	1
779	0	1	66	1	0	0	0.003	0	1	0
780	0	0	64	1	0	1	0.003	0	1	0
781	0	0	56	0	0	0	0.006	1	0	1
782	0	1	45	1	0	0	0.003	2	0	0.994
783	0	1	65	1	0	0	0.001	0	0	2
784	0	1	55	1	0	2	0.009	1	2	0
785	0	1	60	1	0	0	0.006	1	1	0
786	0	1	76	1	0	0.001	0.001	2	0.999	1
787	0	1	65	0	0	0	0.002	0	1	1
788	0	1	60	1	0	0	0.002	2	1	0
789	0	0	52	0	0	1	0.999	0	0	1
790	0	1	73	1	0	1	0.005	2	1	1
791	0	1	60	1	0	0.999	0.003	0	1	1.001
792	0	1	65	1	0	0	0.998	2	2	0
793	0	1	63	1	0	1.995	0.006	2	1	2
794	0	1	58	1	0	1	0.859	1	2	1
795	0	0	74	0	0	1	0.003	1	2	0
796	0	1	65	1	0	0.999	0.003	1	0	2
797	0	1	65	1	0	1	0.001	1	2	1
798	0	1	60	1	0	0	0.053	1	2	1
799	0	1	60	1	0	1	0.01	1	0	1
800	0	1	67	0	0	1	0.013	1	1	0
801	0	0	55	1	0	0	0.004	0	2	1
802	0	1	58	0	0	1	0.004	1	1	1
803	0	1	65	1	0	0	0.999	0	1	1
804	0	0	60	0	0	0	0	2	1	0
805	0	1	66	1	0	1	0.005	1	1	1
806	0	0	55	1	0	0	0.004	1	1	2
807	0	1	47	1	0	1	0.002	2	1	2
808	0	1	70	1	0	1	1.004	0	2	1
809	0	0	72	0	0	1	0.002	0	2	1
810	0	1	68	1	0	0	0.024	0	0	1
811	0	0	42	0	0	0	0.004	1	1	0
812	0	0	50	0	0	1	0.015	1	1	0.004
813	0	1	63	1	0	1	0.002	1	1	2
814	0	1	69	1	0	0	1.002	1	1	1
815	0	1	62	0	0	0	0.003	1	0	0
816	0	1	65	0	0	0	0.004	1	2	1
817	0	1	65	1	0	0	1	0	1	1
818	0	1	67	0	0	1	0.033	0	1	0
819	0	1	53	1	0	0	0.001	0	1	0.001
820	0	0	68	0	0	0	0.009	1	1	1
821	0	1	66	1	0	0	0.016	2	1	1
822	0	1	70	1	0	0	0.001	0	2	1
823	0	1	51	0	0	0	1	1	1	1
824	0	1	50	1	0	0	0.004	1	1	1
825	0	1	37	0	0	1	0.006	2	1	0
826	0	1	50	1	0	0	0.006	2	2	0
827	0	1	53	1	0	1.985	0.004	1	1	0
828	0	1	70	1	0	1	0.003	0	1	0
829	0	0	53	0	0	0.979	0.002	0	1	1
830	0	1	57	1	1	0	0.907	0	2	2
831	0	0	64	0	0	0	0.004	0	1	1
832	0	1	50	1	0	1	0.005	1	1	0
833	0	1	67	1	0	0	0.01	0	1	1
834	0	0	70	0	0	1	0.002	0	1	1
835	0	1	63	0	0	0	0.004	1	1	0
836	0	1	65	0	0	1	1.005	1	0	1
837	0	0	61	0	0	1	1	1	2	0
838	0	1	66	1	0	1.999	1	2	2	1
839	0	0	68	0	0	0	0.006	1	2	0
840	0	1	60	1	0	0	0.007	0	2	2
841	0	1	51	0	0	1	0.011	0	2	1
842	0	1	45	1	0	0	0.915	1	2	1
843	0	1	60	1	0	2	0.002	1	1	0
844	0	1	66	1	0	1	0.014	1	1	1
845	0	1	73	1	0	0	0.002	2	1	1
846	0	1	66	0	0	1	0.007	1	1.001	1
847	0	1	56	1	0	0	0.006	1	2	0
848	0	0	67	0	0	2	0.002	1	1	1
849	0	0	69	0	0	0	0.002	1	2	2
850	0	0	54	1	1	0	0.003	0	0	1
851	0	1	63	1	0	0.001	0	2	2	0
852	0	1	57	1	0	0	0.004	0	2	2
853	0	0	56	1	0	0	0.999	1	0	0.011
854	0	0	65	0	0	0	0.009	0	1	1
855	0	1	61	0	0	1	1.004	1	0	1
856	0	1	66	1	0	1	0.006	2	0	1
857	0	1	59	1	0	0	0.003	1	0	0
858	0	0	56	0	0	0	0.027	2	1	0
859	0	1	38	1	0	0	1.003	0	2	0
860	0	1	64	1	0	1	0.007	0	1	1
861	0	0	55	0	0	1.999	0.005	2	0	1
862	0	1	64	1	0	0.999	0.022	1	1	1
863	0	1	63	1	0	1	0.992	0	0	0
864	0	1	56	1	0	1	0.002	0	2	1
865	0	0	59	0	0	0	0.006	1	1	2
866	0	0	68	0	0	0.999	0.003	2	0	0
867	0	0	62	0	0	0	0.002	2	1	2
868	0	0	60	0	0	0.002	0.004	1	2	0
869	0	1	66	0	0	1	0.017	0	1.002	0
870	0	1	72	1	0	0	0.004	1	0	1
871	0	0	73	0	0	1	1.005	0	2	2
872	0	0	61	0	0	0	0	1	1	0
873	0	0	40	0	0	1	0.019	1	2	2
874	0	1	60	1	0	0	0.007	1	2	0
875	0	1	55	1	0	1	0.001	1	1	1.011
876	0	1	67	1	0	0	0.016	0	1	1
877	0	1	61	0	0	1.999	0.008	1	1	1
878	0	0	66	0	0	0	0.001	2	1	2
879	0	0	69	0	0	0	0.097	1	0	0
880	0	1	56	0	0	2	0	1	1	0
881	0	0	53	0	0	0	0.006	1	2	1
882	0	1	68	1	1	0	0.011	1	2	1
883	0	1	59	0	0	1	0.004	0	1	0
884	0	0	55	0	0	0	0.002	1	2	2
885	0	0	57	0	0	1	0.005	1	2	0
886	0	0	64	0	0	1	0.999	1	1	2
887	0	1	63	1	0	0	0.014	1	1	1
888	0	0	61	0	0	1	0.003	2	2	2
889	0	1	67	1	0	0	0.004	0	0	1
890	0	0	64	0	0	0	0.011	2	0.001	1
891	0	1	46	1	0	1	0.003	2	0	0
892	0	1	69	1	0	0.999	0	1	1	2
893	0	1	57	0	0	0	0.003	0	1	1
894	0	0	57	0	0	0	0.016	1	1	1
895	0	1	65	0	0	1	0.003	2	2	2
896	0	1	67	0	0	1	0.007	2	1	0
897	0	1	61	0	0	2	0.002	1	0	1
898	0	1	69	1	0	2	0.01	1	0	1
899	0	0	60	0	0	2	0.003	2	1	2
900	0	1	57	1	0	1	0.052	1	0	1
901	0	0	61	0	0	0.999	0.004	1	2	2
902	0	1	55	1	0	0	0.003	1	0	0
903	0	1	62	1	0	1	0.004	1	1	1.047
904	0	1	60	1	0	0	0.003	0	0	1
905	0	0	56	0	0	1	1	1	0	0
906	0	1	64	1	0	0	0.012	1	0	0
907	0	0	64	0	0	1	0.005	0	0	0
908	0	1	59	1	0	0	0.002	2	2	2
909	0	1	65	1	0	1	0.01	1	1	1
910	0	1	67	1	0	0	0.003	1	1	1
911	0	1	56	0	0	0	0.006	0	0	1
912	0	1	62	1	0	0	0.006	1	0	2
913	0	1	65	1	0	0	0.004	1	1	1
914	0	0	63	0	0	0	0.002	0	2	0
915	0	1	66	1	0	0	0.785	0	2	1
916	0	0	51	0	0	0	0	0	0	2
917	0	0	60	0	0	0	1	0	1	2
918	0	1	37	1	0	0.964	0.927	0	1	1
919	0	1	39	1	0	2	0.016	0	2	1
920	0	1	68	1	0	0	0.007	1	1	0
921	0	1	56	1	0	0	0.007	0	2	2
922	0	0	64	0	0	0	0.002	1	1	1
923	0	1	57	1	0	0.999	1.001	2	2	0
924	0	1	65	0	0	0.999	0.004	2	1	2
925	0	1	62	1	0	1	0.007	1	2	0
926	0	1	50	1	0	0	0.004	1	1	1
927	0	0	63	0	0	1	0.003	2	0	1.006
928	0	1	67	1	0	1	0.002	1	0	1
929	0	1	49	1	0	0	0.001	0	1	2
930	0	0	69	0	0	0	0.003	1	0	0
931	0	0	61	0	0	1	0.005	0	1	0
932	0	1	61	1	0	0	1.001	1	0.002	2
933	0	1	50	1	0	0.999	0.992	1	0	0
934	0	1	55	1	0	1.996	0.002	1	2	2
935	0	1	66	0	0	1	0.003	1	2	1
936	0	1	62	1	0	1	1.005	1	1	2
937	0	0	49	0	0	0.999	0.008	1	1	0
938	0	1	56	1	0	1	0.029	1	2	0
939	0	1	59	1	0	1	0	1	2	0.999
940	0	0	57	0	0	1.996	0.006	1	1	0
941	0	1	46	0	0	1	0.009	2	0	0
942	0	1	66	1	0	0.999	1.003	0	1	1
943	0	0	59	0	0	0	0.003	2	1	1
944	0	0	55	0	0	1	0.003	0	0	1
945	0	0	70	0	0	1	0.005	1	1	1
946	0	1	60	1	0	0	0.001	2	0	1
947	0	0	55	0	0	1.999	0.001	0	1	1
948	0	1	63	1	0	0	0.008	1	1	1
949	0	1	72	0	0	0	0.002	0	1	0
950	0	1	71	0	0	0.994	0.003	1	1	1
951	0	0	61	0	0	1	0.013	1	0	1
952	0	0	68	0	0	0	0.001	1	2	1
953	0	0	62	0	0	1	0.002	0	1	0
954	0	0	67	0	0	0	0.006	0	2	1
955	0	1	57	0	0	1	0.001	0	0	0
956	0	1	62	1	0	0	0.011	0	2	1
957	0	1	67	1	0	1	1	2	0	2
958	0	1	64	0	0	1	0.007	1	2	2
959	0	0	63	0	0	1.004	0.003	0	1	1
960	0	0	61	0	0	0	0.005	1	0	1
961	0	0	69	0	0	1	0.827	1	1	0
962	0	0	53	0	0	1	0.007	0	1	1
963	0	1	62	1	0	0	0.001	1	1	2
964	0	1	57	0	0	1	0.007	0	2	0
965	0	1	62	1	0	0	0.004	1	2	1.001
966	0	1	62	1	0	1	0.8	0	0	1
967	0	0	56	0	0	1	1.052	1	2	1
968	0	0	62	0	0	0	0.001	2	1	0
969	0	1	68	0	0	1.999	0.016	1	0	1
970	0	1	59	0	0	0	1.01	1	0	1
971	0	0	68	0	0	1	0.008	2	0	0
972	0	0	65	0	0	0	1.006	1	1	0
973	0	1	73	0	0	1	1	0	0.997	0
974	0	0	72	0	0	0.999	0.004	1	2	2
975	0	0	60	0	0	0	0.002	2	1	2
976	0	1	74	0	0	1	0.009	1	1	1
977	0	0	59	0	0	1	0.006	1	0	0
978	0	1	57	1	0	0	0.005	1	1	2
979	0	1	63	1	0	0.996	0.005	1	0	1
980	0	1	63	1	0	0	0.005	0	0	2
981	0	1	60	1	0	1	0.006	1	0	2
982	0	1	71	1	0	0.999	0.015	1	0	1
983	0	1	69	1	0	1	0.009	0	0.001	1
984	0	1	64	0	0	1	0	1	1	0
985	0	1	35	1	0	0.999	0.002	1	0	2
986	0	1	65	1	0	1.996	0.007	0	1	2
987	0	0	66	0	1	1	0.84	0	2	1
988	1	1	68	0	0	1	0.007	1	0	0
989	1	0	50	0	0	0.999	0.999	1	1	1
990	1	1	68	1	0	0.996	0.011	1	2	0
991	1	0	66	1	0	0	0.014	0	0.997	1
992	1	1	64	1	0	0	0.007	1	1	0
993	1	0	42	0	0	0	0.037	1	0	1
994	1	1	59	1	0	0	0.861	1	1	2
995	1	0	53	0	0	0	0.01	1	0	2
996	1	0	51	0	0	0	0.006	1	1	0
997	1	0	56	1	0	0	0	1	1	2
998	1	1	57	1	0	1	0.013	1	1.992	1
999	1	1	67	1	0	1	0.01	1	0.998	2
1000	1	1	66	0	0	2	0.004	0	0	2
1001	1	1	62	1	0	1	0.002	2	2	2
1002	1	1	50	1	0	0	0.97	2	1	1
1003	1	0	57	0	0	1	0.004	1	0.999	1
1004	1	0	51	0	0	1	0.004	1	0	0
1005	1	1	64	1	0	0.984	0.022	1	1	0
1006	1	1	39	1	0	0.984	0.001	2	2	2
1007	1	0	56	0	0	1	0.022	0	1	2
1008	1	0	63	0	0	0	0.001	2	1	0
1009	1	0	59	1	0	1	0.005	1	0	1
1010	1	1	67	1	0	0	0	1	2	2
1011	1	0	55	0	0	1.999	0.003	0	1	0
1012	1	1	53	1	0	1	0.002	2	0	1
1013	1	1	60	1	0	0	0.018	1	0	1
1014	1	0	62	0	0	1	0.001	1	2	0
1015	1	0	55	0	0	1	1.006	2	2	1
1016	1	1	62	1	0	0	1.955	1	2	2
1017	1	1	61	1	0	0	1.004	0	1	1
1018	1	1	63	1	0	0	0.005	2	1	2
1019	1	0	52	0	0	0.998	0.002	1	1	2
1020	1	1	50	1	0	0	0.008	2	1	0
1021	1	1	59	1	0	1	0	1	1	2
1022	1	1	57	1	0	0	1.002	0	1	2
1023	1	0	63	0	1	0	0.005	1	0	0
1024	1	1	62	0	0	1.979	0.004	1	0.002	1
1025	1	1	56	1	0	0	0.01	1	1	1
1026	1	1	64	1	0	2	0.007	1	1	2
1027	1	1	52	1	0	0	1	2	0	0
1028	1	1	47	0	0	0	0.006	0	0	0
1029	1	0	62	0	0	1	0	0	1	2
1030	1	0	50	0	0	0	0.002	0	1	0
1031	1	1	53	1	0	0	0.005	1	2	1
1032	1	1	71	1	0	0	0.806	0	2	1
1033	1	1	44	1	0	0	0.927	0	2	2
1034	1	1	34	1	0	1	0.002	2	0	2
1035	1	1	60	1	0	0	1.003	0	2	2
1036	1	1	50	1	0	0	0.011	1	1	2
1037	1	1	58	1	0	1	0.008	1	1	1
1038	1	1	60	1	0	0	0.006	1	2	1
1039	1	1	56	1	0	0	1	1	1	1
1040	1	1	62	1	0	0	0.005	2	0.997	0
1041	1	1	74	1	0	1	0.004	2	1	0
1042	1	1	57	1	0	1	0.005	2	2	1
1043	1	1	43	0	0	0	0.011	2	1	0
1044	1	1	69	1	0	2	0.002	1	0.997	1
1045	1	1	58	1	0	0	0.007	0	2	2
1046	1	1	47	1	0	0	0.012	1	1	1
1047	1	0	38	0	0	0	0.013	0	0	2
1048	1	1	59	1	0	0.001	0.005	1	1	2
1049	1	1	57	1	0	0	0.004	1	0	1
1050	1	1	54	1	0	1.001	0.01	1	2	0
1051	1	0	67	0	0	1	0.008	2	0	0
1052	1	1	61	0	0	0	0.003	0	2	1
1053	1	0	56	0	0	0.001	0.005	1	1	0
1054	1	1	71	0	0	0.999	0.017	2	1	1
1055	1	1	49	1	0	0.999	0.002	2	0	0
1056	1	1	38	1	0	1	0.006	1	1	1
1057	1	1	60	1	0	1	0.005	1	0.997	1
1058	1	1	46	1	0	2	0.007	1	2	0
1059	1	1	56	1	0	0.001	0.002	2	0	1
1060	1	1	62	1	0	0	0.003	0	2	2
1061	1	1	71	1	0	1	0.007	1	2	2
1062	1	0	59	0	0	0	0.984	1	2	0
1063	1	1	65	1	0	0	1.001	0	2	2
1064	1	0	51	0	0	0	0	0	2	1
1065	1	1	60	1	0	0	0.007	1	1	1
1066	1	0	60	0	0	0	0.023	0	2	1
1067	1	1	57	1	0	2	0.002	1	1	1
1068	1	1	60	1	0	0.999	1.004	1	1	0
1069	1	1	64	1	1	0	1.001	1	1	2
1070	1	0	66	0	0	0	1.007	0	0	1
1071	1	1	62	1	0	0	0.02	1	0	1
1072	1	0	52	0	0	0	0.006	2	1	1
1073	1	0	50	0	0	0.992	1.002	2	2	0
1074	1	1	39	0	0	1	0.003	1	1	1
1075	1	0	70	0	0	1	0.006	1	1.996	0
1076	1	0	48	0	0	0	0.969	0	0	1
1077	1	1	65	1	0	1	0.006	2	1.993	0
1078	1	1	58	1	0	0	0.001	1	2	0
1079	1	0	64	0	0	1	0.002	1	2	0
1080	1	1	58	1	0	0	0.002	1	0	0
1081	1	1	61	1	0	1	0.009	1	1	1
1082	1	1	57	0	0	1	0.008	0	2	1
1083	1	0	58	0	0	0	0.018	2	0	1
1084	1	0	51	0	0	1	0.004	2	1	1
1085	1	0	69	0	0	0	0.005	0	2	2
1086	1	1	47	1	1	2	0.002	1	2	2
1087	1	0	64	0	0	1	0.003	2	1	0
1088	1	1	50	1	0	2	0.001	2	1	2
1089	1	1	49	1	0	0	0.002	0	1	0
1090	1	0	56	1	1	1	0.01	0	1	0.012
1091	1	1	70	1	0	0.001	0.006	1	1	1
1092	1	1	68	0	0	0	0.004	2	1	2
1093	1	1	69	1	0	0	0.006	0	1	2
1094	1	1	55	1	0	0	0.027	1	1	1
1095	1	1	69	0	0	0	0.002	1	1	1
1096	1	1	77	0	0	1	0.004	1	0	1
1097	1	0	67	0	0	1.999	0.004	1	1	0
1098	1	0	58	0	0	0	0	0	0	0
1099	1	0	62	0	0	1	0.005	0	0.001	2
1100	1	0	62	1	0	0	0.006	1	1	1
1101	1	1	65	0	0	1	0	2	2	1
1102	1	1	67	0	0	1	0.002	1	1	1
1103	1	1	62	0	0	1	0.008	0	1	1
1104	1	0	51	0	0	0	1.912	0	1	2
1105	1	0	68	0	0	0	0.019	1	0	2
1106	1	1	69	1	0	0	0.029	0	2	2
1107	1	1	62	1	0	1	0.001	1	1	1
1108	1	1	66	0	0	1	0.005	1	1	1
1109	1	0	64	0	0	1	0.029	2	2	1
1110	1	1	68	1	0	0.996	0.007	2	0	1
1111	1	1	68	0	0	0	0.001	1	1	1
1112	1	1	67	0	0	0	0.007	1	0	2
1113	1	0	66	0	0	0	0.005	0	1	2
1114	1	0	50	1	0	0	0.003	0	1	2
1115	1	0	62	0	0	0	0.005	0	1	1
1116	1	0	64	0	0	1	0.006	1	2	1
1117	1	1	51	1	1	0	0.004	2	1	0
1118	1	1	55	1	0	1	0.005	1	1	0
1119	1	0	35	1	0	0	1.008	1	0	1
1120	1	0	61	0	0	0	0.006	1	1	1
1121	1	1	61	0	1	0.999	0.003	2	0	2
1122	1	1	59	1	0	0	0.003	1	2	1
1123	1	0	49	1	0	0	0.003	2	0	2
1124	1	1	53	1	0	0	0.011	0	1	1
1125	1	1	59	1	0	0	0.001	1	2	2
1126	1	0	62	1	0	1	0.003	1	0	1
1127	1	1	66	1	0	0	0.999	1	1	1
1128	1	1	58	1	0	0	0.017	0	1	1
1129	1	1	54	1	0	1	0.811	2	0	1
1130	1	1	49	1	0	2	1	1	2	0
1131	1	1	58	1	0	1.999	0.005	2	1	2
1132	1	0	63	1	0	0	0.001	1	1	1
1133	1	0	69	0	0	0	0.001	2	1	2
1134	1	1	62	1	1	0	0.006	1	1	1
1135	1	1	64	1	0	0.999	0	0	1	2
1136	1	1	66	0	0	1	0.005	2	1	0
1137	1	1	66	0	0	0	0.001	0	1	2
1138	1	0	62	1	0	0	0.965	0	0.996	2
1139	1	1	65	1	0	0	0.004	1	1	2
1140	1	1	69	1	0	1.999	0.001	1	2	1
1141	1	0	74	0	0	0	0.993	1	2	1
1142	1	0	61	0	0	0	0.01	1	1	0
1143	1	1	74	1	0	1	1.001	1	1	2
1144	1	0	50	0	0	2	0.008	1	1	1
1145	1	1	62	1	0	0	1	1	1	1
1146	1	1	62	1	0	0	1.919	1	1	2
1147	1	1	72	0	0	0	0.001	1	2	0.005
1148	1	0	74	0	0	1	0.001	2	1	0
1149	1	1	68	1	1	1	0.003	2	0	0
1150	1	1	65	1	0	0	0.002	0	1	1
1151	1	1	61	0	0	1	0.002	1	1	1
1152	1	1	64	1	0	0	0	1	2	2
1153	1	1	58	1	0	0	0.006	0	2	0
1154	1	1	49	0	0	0	1	2	1	2
1155	1	1	51	1	0	1	0.005	1	0	1
1156	1	0	54	0	0	0	0.013	0	1	1
1157	1	1	73	1	0	0.999	0.005	1	1	0
1158	1	1	31	1	0	0	0.993	0	0.996	1
1159	1	1	68	0	0	0.999	0.016	2	0	1
1160	1	1	61	1	0	0	0.002	1	1	2
1161	1	0	72	0	0	0	0.001	0	1	1
1162	1	1	54	1	0	0	0.027	2	1	1
1163	1	1	47	1	0	1	0.001	1	0	1
1164	1	0	64	0	0	0	1	1	1	2
1165	1	1	55	1	0	0	0.003	1	2	2
1166	1	1	64	1	0	1.986	1.001	1	0	0
1167	1	1	69	1	0	0	0.006	2	1	1
1168	1	0	60	0	0	1.998	0.998	0	1	1
1169	1	1	55	0	0	0	0.003	0	0	1
1170	1	0	54	1	0	0	0.998	1	1	1.008
1171	1	1	61	1	0	1	0.003	1	1	2
1172	1	0	62	0	0	1	0.011	0	1	2
1173	1	1	73	1	0	0	0.015	1	1	0
1174	1	1	69	1	0	1	0.002	1	2	2
1175	1	0	61	0	0	1	1.003	0	0	1
1176	1	0	57	1	0	0	0.002	2	2	1
1177	1	1	69	0	0	0	0.003	1	1	2
1178	1	1	63	1	0	1	0.003	2	1	2
1179	1	0	61	0	0	1	0.001	1	2	1
1180	1	0	63	0	0	0	0.004	1	2	1
1181	1	1	68	1	0	0.999	0.022	1	2	2
1182	1	1	60	0	0	1	0.006	1	0	2
1183	1	1	74	1	0	0	0.996	2	0	1
1184	1	1	66	0	0	0	1.002	1	1	2
1185	1	0	62	1	0	1	0.005	2	2	1
1186	1	1	55	1	0	1	0.022	2	1	0
1187	1	1	48	0	0	0	0.005	2	2	1
1188	1	0	65	0	0	0	0.003	1	2	1
1189	1	1	52	1	0	0	0.982	1	1	1
1190	1	1	66	1	0	0	0.004	0	2	2
1191	1	0	74	0	0	0	0.004	1	1	0
1192	1	1	67	1	0	0	0.004	1	1	1
1193	1	1	42	0	0	2	0.994	2	1	1
1194	1	1	58	1	0	1	0.005	0	1	2
1195	1	1	64	1	0	1.995	0.005	1	0	1
1196	1	1	37	1	0	1.999	0.003	1	2	1
1197	1	1	56	1	0	0	1	1	1	1
1198	1	1	65	1	0	1	1.003	1	1	2
1199	1	1	65	1	0	0.977	0.006	1	0	1.993
1200	1	1	55	0	0	1	0.016	1	1	2
1201	1	1	45	0	0	0	0.005	2	0	2
1202	1	1	58	1	0	1	1.004	1	2	1
1203	1	1	64	1	0	1	1.001	1	1	0
1204	1	1	63	1	0	0.999	0.001	0	2	1
1205	1	1	66	1	0	0.999	0.004	1	0	1
1206	1	0	63	0	0	0	0.004	1	1	1
1207	1	0	65	0	0	0	0	1	1	0
1208	1	1	58	1	0	0	0.83	0	0	1
1209	1	1	62	1	0	0	1.002	1	1	1
1210	1	1	64	1	0	0	0.006	2	2	1
1211	1	0	69	1	1	0.999	0.999	0	1	0
1212	1	0	73	0	0	0	0.885	1	1	2
1213	1	1	64	1	0	1	0.002	0	1	2
1214	1	0	61	0	0	1	0.003	2	2	2
1215	1	0	55	1	1	0.999	0.005	1	1	2
1216	1	1	61	1	0	0	0.013	0	1	1
1217	1	1	74	1	0	1	0.004	2	1	1.007
1218	1	1	66	0	0	0.999	0.968	1	2	2
1219	1	1	49	1	0	0	0.005	1	2	2
1220	1	1	60	1	1	1.001	0.781	0	1	1
1221	1	1	61	1	1	2	0.02	1	1	2
1222	1	1	52	1	0	1.987	0.003	1	1	2
1223	1	1	70	1	0	0	0	2	0	1
1224	1	0	49	1	0	1	0.023	1	1	1
1225	1	1	45	1	0	0	0.003	1	2	1
1226	1	1	71	0	0	0	1.974	2	2	1
1227	1	1	69	1	0	1	0.005	1	2	2
1228	1	1	66	0	0	0	0.011	1	2	1
1229	1	1	48	1	0	0.001	0.006	0	2	0
1230	1	1	72	1	0	0	0.007	1	2	1
1231	1	0	61	0	0	0	0.003	1	1	1
1232	1	1	58	1	0	1	0.029	1	0	0
1233	1	0	65	0	0	0	0.007	2	0	2
1234	1	1	72	1	0	0	0.008	1	2	1
1235	1	0	59	1	0	0	0.001	1	0	0
1236	1	1	66	1	0	1	0.036	0	1	0
1237	1	1	48	0	0	1.999	0.999	2	0	2
1238	1	1	68	1	0	2	0.043	1	0	1
1239	1	0	58	0	0	2	0.005	1	1	1
1240	1	0	62	0	0	0	0.004	2	1.999	0
1241	1	0	74	0	0	2	0.001	1	1	0
1242	1	0	60	1	0	0	0.006	1	2	2
1243	1	1	58	1	0	0	0.014	1	2	2
1244	1	1	65	1	0	0	0.999	2	2	1
1245	1	0	70	0	0	0.991	0.005	1	1	1
1246	1	0	62	0	0	1	0.006	0	1	2
1247	1	1	69	1	0	0.999	1.008	0	0	1
1248	1	1	65	1	0	0.999	1	1	0	1
1249	1	1	55	1	0	0	0.006	0	2	1
1250	1	1	64	1	0	2	0.005	2	1	1
1251	1	0	58	0	0	0	0.998	2	1	1
1252	1	1	72	1	0	1	0.003	1	2	0
1253	1	0	54	1	0	0	0.975	2	1	0
1254	1	0	71	1	0	0	0.007	1	2	1
1255	1	0	64	0	0	1	0.005	1	1	1.999
1256	1	0	66	0	0	1	0.936	0	2	1
1257	1	0	72	0	0	2	0.004	2	1	1
1258	1	1	67	1	0	1	0.001	2	2	1
1259	1	1	62	1	0	1	0.991	1	2	2
1260	1	1	63	1	0	0	0.01	0	1	0
1261	1	0	61	1	0	0	0.001	2	1	1
1262	1	1	61	1	0	0	0.002	1	1	1
1263	1	0	63	0	0	0	1	0	1	1
1264	1	0	72	0	0	0	0.004	1	1	1
1265	1	1	74	1	0	1	0.01	0	2	2
1266	1	1	58	1	0	0	0.003	0	1	0
1267	1	0	65	0	0	0	0.002	0	1	1
1268	1	0	62	0	0	1	0	2	1	1
1269	1	0	51	0	0	1	0	0	0	1
1270	1	1	67	1	0	1	0.002	0	0.997	0
1271	1	1	64	1	0	0	0.005	0	1	1
1272	1	1	69	1	0	0	0.008	1	1	0
1273	1	1	72	1	0	0	0.011	2	1	2
1274	1	1	53	1	0	0	0.004	1	0.995	2
1275	1	1	66	1	0	1.005	0.006	2	2	1.001
1276	1	1	65	1	0	1	0.98	1	2	2
1277	1	1	56	1	0	1	0.007	1	2	1
1278	1	1	66	1	0	0	0.005	1	1	1
1279	1	0	59	0	0	0	0.001	1	1	1
1280	1	1	70	1	0	0.999	0.003	0	2	1
1281	1	1	59	0	0	1.979	0.002	1	0	1
1282	1	0	74	0	0	0	0.004	2	2	1
1283	1	1	64	1	1	0.999	0.005	2	0	1
1284	1	1	62	1	0	0	0.002	2	1	0.006
1285	1	0	70	0	0	0	0.973	1	1	0
1286	1	0	63	0	0	2	0.006	2	2	1
1287	1	1	69	1	1	0	1.001	1	1	1
1288	1	1	71	0	0	0	0.01	2	0	1
1289	1	0	61	1	0	1	0.006	0	2	0
1290	1	1	56	1	0	2	0.003	1	0	2
1291	1	0	68	0	1	0.001	0.004	2	1	1
1292	1	1	62	0	0	0	0.004	2	2	1
1293	1	1	62	1	0	1	0.971	0	1	0
1294	1	1	71	0	0	0.999	0.006	2	1	1
1295	1	0	55	1	0	1	0.003	0	1	1
1296	1	1	66	1	0	0	0.009	0	2	0
1297	1	1	63	1	0	0	0.004	2	2	1
1298	1	0	58	0	0	0	0.002	2	1	0
1299	1	1	64	1	1	0	1.806	1	0	1
1300	1	0	65	1	0	1	0.003	1	2	1
1301	1	0	71	1	0	0	0.013	1	2	0
1302	1	0	64	0	0	0	0.983	0	1	2
1303	1	1	56	1	0	1	0.004	1	2	0
1304	1	1	65	1	0	0	0.003	1	1	2
1305	1	1	68	1	0	0.999	0.004	1	2	1
1306	1	1	68	1	0	0	0.002	1	1	1
1307	1	1	67	1	0	0.978	0.009	2	1	1
1308	1	1	68	1	0	1	0.003	1	2	0
1309	1	1	59	1	0	0	0.004	1	1	0
1310	1	1	65	1	0	0	0.004	1	0	1
1311	1	0	61	1	0	0.995	0.002	0	0.998	0
1312	1	1	67	1	1	0	0.002	0	2	1
1313	1	1	62	1	0	2	0.003	2	0	1
1314	1	0	39	0	0	1	0.003	1	1	1
1315	1	1	56	1	0	0	0.999	0	2	1
1316	1	1	66	1	0	0	0.007	0	0	0
1317	1	1	70	1	0	1	0.001	2	1	1
1318	1	1	65	1	1	0	0	2	1	0
1319	1	1	64	1	0	1	0.003	2	1	1
1320	1	0	72	0	0	1.996	0.005	1	1	1
1321	1	1	63	1	0	0	0.001	1	1	0
1322	1	0	58	0	0	0	0.004	2	0	0
1323	1	1	65	1	0	1	0.008	0	1	1
1324	1	1	61	1	0	0	0.007	1	0	2
1325	1	1	58	1	0	0	0.006	1	2	1
1326	1	1	58	1	0	0	0	1	2	0
1327	1	1	62	0	0	0	0.002	2	2	0.016
1328	1	1	60	1	0	0	0	1	2	1
